# Supplementary material for: Ethyl pyruvate protects SHSY5Y cells against 6-hydroxydopamine-induced neurotoxicity by upregulating autophagy
Source: PLoS One. 2023 Feb 16;18(2):e0281957. doi: 10.1371/journal.pone.0281957 (PMC9934379; doi:10.1371/journal.pone.0281957)
Supplement: S1 Raw data — (ZIP) [file pone.0281957.s001.zip]

Archive with 5 entries (4 files):
- PLOS_One-Minimal data setF.pdf
- __MACOSX/
- __MACOSX/._PLOS_One-Minimal data setF.pdf
- PLOS_One-S1_raw_images.pdf
- __MACOSX/._PLOS_One-S1_raw_images.pdf
